# Supplementary material for: Comprehensive Analysis of Copy Number Variations in Kidney Cancer by Single-Cell Exome Sequencing
Source: Front Genet. 2020 Jan 23;10:1379. doi: 10.3389/fgene.2019.01379 (PMC6989475; doi:10.3389/fgene.2019.01379)
Supplement: Table S1 — The results of dimensionality reduction based on the germline CNVs. The name and coordinate in 2D space of all single cells were shown in this table. [file DataSheet_1.xlsx]

## Sheet: Sheet1
CellName	T-SNE1	T-SNE2
CC-1	-0.409997	-0.00949944
CC-2	-2.29679	0.198279
CC-3	-1.46596	-1.42364
NC-T	1.10389	-2.37506
CC-4	-0.0344448	1.17251
CC-5	-1.1012	2.19861
CC-6	-0.0837275	-0.0216956
CC-7	-0.762441	0.437183
CC-8	-1.14429	0.938345
CC-9	-3.61895	1.40212
CC-10	0.553973	-0.446463
NC-1	1.67481	-1.92895
NC-2	2.20429	-1.50331
NC-3	2.2322	-0.540646
NC-4	2.43254	-3.34657
NC-5	2.35699	-1.35747
CC-11	-3.77793	-0.65563
CC-12	0.852179	1.73333
CC-13	-2.6081	1.42046
CC-14	-0.968348	3.32707
CC-15	3.04021	-1.95446
CC-16	-1.49031	1.13657
CC-17	3.40687	0.235531
CC-18	-1.41702	-0.340959
CC-19	-2.68958	2.96628
CC-20	4.01114	-1.26193
