# Supplementary material for: Comprehensive Analysis of Copy Number Variations in Kidney Cancer by Single-Cell Exome Sequencing
Source: Front Genet. 2020 Jan 23;10:1379. doi: 10.3389/fgene.2019.01379 (PMC6989475; doi:10.3389/fgene.2019.01379)
Supplement: Table S2 — The results of significantly amplified (Table S2A) and deleted (Table S2B) loci according to GISTIC2.0. The cytoband name, q-value and gene names of each amplification/deletion loci were shown in this table. [file DataSheet_2.zip]

Archive with 2 entries (2 files):
- Table 2A.XLS
- Table 2B.XLS
