# Supplementary material for: Comprehensive Analysis of Copy Number Variations in Kidney Cancer by Single-Cell Exome Sequencing
Source: Front Genet. 2020 Jan 23;10:1379. doi: 10.3389/fgene.2019.01379 (PMC6989475; doi:10.3389/fgene.2019.01379)
Supplement: Table S3 — The results of KEGG enrichment analysis based on significantly amplified (Table S3A) and deleted (Table S3B) genes according to the CPDB database. The pathway name, p-value and gene sets of each pathway were shown in this table. [file DataSheet_3.zip]

Archive with 2 entries (2 files):
- Table 3A.XLS
- Table 3B.XLS
