# Supplementary material for: Comprehensive Analysis of Copy Number Variations in Kidney Cancer by Single-Cell Exome Sequencing
Source: Front Genet. 2020 Jan 23;10:1379. doi: 10.3389/fgene.2019.01379 (PMC6989475; doi:10.3389/fgene.2019.01379)
Supplement: Table S3 — The results of KEGG enrichment analysis based on significantly amplified (Table S3A) and deleted (Table S3B) genes according to the CPDB database. The pathway name, p-value and gene sets of each pathway were shown in this table. [file DataSheet_3.zip › Table 3A.XLS]

p-value	q-value	pathway	source	external_id	members_input_overlap	members_input_overlap_geneids	size	effective_size
0.000206299858622	0.0330079773795	PI3K-Akt signaling pathway - Homo sapiens (human)	KEGG	path:hsa04151	ERBB2; ERBB3; IL6R; EFNA3; EFNA4; ITGA7; NTRK1; GNB3; GNB2; EPO; CDK2; CRTC2; EFNA1; THBS3; CREB3L4; VWF; FGFR4; CSF3; FLT4; LPAR5	2056; 2064; 2065; 2264; 2324; 2783; 2784; 4914; 148327; 7059; 1017; 7450; 1440; 3570; 200186; 3679; 57121; 1942; 1944; 1945	354	353
0.00160001160817	0.116230966902	MicroRNAs in cancer - Homo sapiens (human)	KEGG	path:hsa05206	ERBB2; ERBB3; SHC1; MIR373; MIR141; EFNA3; MIR9-1; PRKCG; MIR520H; MIR520B; MIR520C; MIR200C; MIR520A; MIR520G; GLS2; MIR520E	407046; 574476; 2064; 2065; 442918; 574484; 574467; 574493; 27165; 574473; 6464; 406933; 1944; 406985; 5582; 574461	299	299
0.00217933062941	0.116230966902	HIF-1 signaling pathway - Homo sapiens (human)	KEGG	path:hsa04066	ERBB2; LTBR; HK3; GAPDH; PRKCG; IL6R; EPO; ENO2	2056; 2064; 3101; 2597; 5582; 4055; 2026; 3570	100	100
0.00527380565451	0.21095222618	Malaria - Homo sapiens (human)	KEGG	path:hsa05144	HBA1; LRP1; THBS3; HBA2; CSF3	7059; 1440; 4035; 3039; 3040	49	49
0.00772275656949	0.247128210224	Ras signaling pathway - Homo sapiens (human)	KEGG	path:hsa04014	SHC1; RAB5B; PRKCG; EFNA4; EFNA3; NTRK1; GNB3; GNB2; EFNA1; FGFR4; MAPK9; FLT4	1945; 2264; 2783; 2784; 2324; 4914; 6464; 5869; 1944; 1942; 5582; 5601	232	232
0.0113759992102	0.303359978939	Parathyroid hormone synthesis, secretion and action - Homo sapiens (human)	KEGG	path:hsa04928	ARHGEF11; NACA; PRKCG; SLC34A1; BGLAP; CREB3L4; MEF2D	9826; 632; 4209; 4666; 148327; 6569; 5582	106	106
0.0200110606551	0.405344363172	Pathways in cancer - Homo sapiens (human)	KEGG	path:hsa05200	ERBB2; STAT6; IL6R; STAT2; IL23A; ARHGEF11; PRKCG; BIRC8; TPM3; NTRK1; GNB3; GNB2; EPO; CDK2; CKS1B; RARA; FLT4; MAPK9; FGFR4; LPAR5	2056; 7170; 2064; 2324; 51561; 6773; 6778; 2783; 2784; 4914; 1017; 1163; 2264; 5582; 5601; 3570; 9826; 112401; 5914; 57121	526	526
0.0202672181586	0.405344363172	Glycolysis / Gluconeogenesis - Homo sapiens (human)	KEGG	path:hsa00010	HK3; ENO2; GAPDH; TPI1; PKLR	3101; 2597; 5313; 2026; 7167	68	68
0.0375141506967	0.498174050553	Th17 cell differentiation - Homo sapiens (human)	KEGG	path:hsa04659	RARA; STAT6; IL23A; IL6R; CD4; MAPK9	6778; 5914; 51561; 920; 5601; 3570	107	107
0.0375141506967	0.498174050553	Insulin resistance - Homo sapiens (human)	KEGG	path:hsa04931	TNFRSF1A; CRTC2; CREB3L4; GFPT2; MAPK9; SLC27A3	9945; 11000; 148327; 7132; 5601; 200186	107	107
0.0399283291898	0.498174050553	Apoptosis - multiple species - Homo sapiens (human)	KEGG	path:hsa04215	MAPK9; TNFRSF1A; BIRC8	112401; 7132; 5601	33	33
0.0414301663944	0.498174050553	MAPK signaling pathway - Homo sapiens (human)	KEGG	path:hsa04010	ERBB2; ERBB3; TNFRSF1A; CACNB1; EFNA4; EFNA3; NTRK1; EFNA1; PRKCG; FLT4; MAPK9; FGFR4	2064; 2065; 1945; 2324; 2264; 782; 4914; 5601; 1942; 1944; 5582; 7132	295	295
0.0430678202685	0.498174050553	African trypanosomiasis - Homo sapiens (human)	KEGG	path:hsa05143	HBA1; HBA2; PRKCG	5582; 3039; 3040	35	34
0.0452283129147	0.498174050553	Cholinergic synapse - Homo sapiens (human)	KEGG	path:hsa04725	CHRNB2; PRKCG; GNB2; GNB3; CREB3L4; ACHE	43; 1141; 2783; 2784; 148327; 5582	112	112
0.0467041607598	0.498174050553	ErbB signaling pathway - Homo sapiens (human)	KEGG	path:hsa04012	ERBB2; ERBB3; MAPK9; SHC1; PRKCG	2064; 2065; 5601; 6464; 5582	85	85
0.0498174050553	0.498174050553	Rap1 signaling pathway - Homo sapiens (human)	KEGG	path:hsa04015	RGS14; EFNA4; EFNA3; EFNA1; PFN3; PRKCG; FLT4; FGFR4; LPAR5	2324; 57121; 2264; 345456; 10636; 1942; 1944; 1945; 5582	206	206
