# Supplementary material for: Comprehensive Analysis of Copy Number Variations in Kidney Cancer by Single-Cell Exome Sequencing
Source: Front Genet. 2020 Jan 23;10:1379. doi: 10.3389/fgene.2019.01379 (PMC6989475; doi:10.3389/fgene.2019.01379)
Supplement: Table S3 — The results of KEGG enrichment analysis based on significantly amplified (Table S3A) and deleted (Table S3B) genes according to the CPDB database. The pathway name, p-value and gene sets of each pathway were shown in this table. [file DataSheet_3.zip › Table 3B.XLS]

p-value	q-value	pathway	source	external_id	members_input_overlap	members_input_overlap_geneids	size	effective_size
0.00760212572003	0.0304085028801	Fatty acid elongation - Homo sapiens (human)	KEGG	path:hsa00062	MECR; ECHS1	51102; 1892	30	30
